# Supplementary material for: Long-Term Immunological Memory of SARS-CoV-2 Is Present in Patients with Primary Antibody Deficiencies for up to a Year after Vaccination
Source: Vaccines (Basel). 2023 Feb 3;11(2):354. doi: 10.3390/vaccines11020354 (PMC9959530; doi:10.3390/vaccines11020354)
Supplement: Supplementary file 1 [file vaccines-11-00354-s001.zip]

Archive with 1 entries (1 files):
- vaccines-2170611-supplementary.pdf
